# Supplementary material for: ﻿Morphological and molecular evidence suggests that Indosasagigantea and Acidosasaglauca (Poaceae, Bambusoideae, Arundinarieae) are conspecific
Source: PhytoKeys. 2025 Apr 24;255:171–87. doi: 10.3897/phytokeys.255.143020 (PMC12046344; doi:10.3897/phytokeys.255.143020)
Supplement: XML Treatment for Acidosasa glauca [file phytokeys.255.143020-treatment1.xml]

<!DOCTYPE tp:taxon-treatment
  PUBLIC "-//TaxonX//DTD Taxonomic Treatment Publishing DTD v0 20100105//EN" "tax-treatment-NSO.dtd">
<tp:taxon-treatment xmlns:tp="http://www.plazi.org/taxpub"><tp:treatment-meta><kwd-group><label>Taxon classification</label><kwd>
                <named-content content-type="kingdom">Plantae</named-content>
              </kwd><kwd>
                <named-content content-type="order">Poales</named-content>
              </kwd><kwd>
                <named-content content-type="family">Poaceae</named-content>
              </kwd></kwd-group><mixed-citation publication-type="journal"><person-group><name><surname>Niu</surname><given-names>Zhengyang</given-names></name><name><surname>Cai</surname><given-names>Zhuoyu</given-names></name><name><surname>Yin</surname><given-names>Jun</given-names></name><name><surname>Tong</surname><given-names>Yihua</given-names></name><name><surname>Xia</surname><given-names>Nianhe</given-names></name></person-group><article-title>﻿Morphological and molecular evidence suggests that <italic><tp:taxon-name><tp:taxon-name-part taxon-name-part-type="genus" reg="Indosasa">Indosasa</tp:taxon-name-part><tp:taxon-name-part taxon-name-part-type="species" reg="gigantea">gigantea</tp:taxon-name-part></tp:taxon-name></italic> and <italic><tp:taxon-name><tp:taxon-name-part taxon-name-part-type="genus" reg="Acidosasa">Acidosasa</tp:taxon-name-part><tp:taxon-name-part taxon-name-part-type="species" reg="glauca">glauca</tp:taxon-name-part></tp:taxon-name></italic> (<tp:taxon-name><tp:taxon-name-part taxon-name-part-type="family">Poaceae</tp:taxon-name-part></tp:taxon-name>, <tp:taxon-name><tp:taxon-name-part taxon-name-part-type="subfamily">Bambusoideae</tp:taxon-name-part></tp:taxon-name>, <tp:taxon-name><tp:taxon-name-part taxon-name-part-type="tribe">Arundinarieae</tp:taxon-name-part></tp:taxon-name>) are conspecific</article-title><source>PhytoKeys</source><day>24</day><month>04</month><year>2025</year><volume>255</volume><fpage>171</fpage><lpage>187</lpage><pub-id pub-id-type="doi">10.3897/phytokeys.255.143020</pub-id></mixed-citation></tp:treatment-meta><tp:nomenclature><label>﻿</label><tp:taxon-name>
              <object-id xmlns:xlink="http://www.w3.org/1999/xlink" content-type="arpha" xlink:type="simple">8B6EA945-8FA2-5114-9789-D7BB2489DC11</object-id>
              <tp:taxon-name-part taxon-name-part-type="genus" reg="Acidosasa">Acidosasa</tp:taxon-name-part>
              <tp:taxon-name-part taxon-name-part-type="species" reg="glauca">glauca</tp:taxon-name-part>
            </tp:taxon-name><tp:taxon-authority>B. M. Yang, J. Hunan Teachers’ Coll. (Nat. Sci. Ed.) 1981(2): 54 (1981)</tp:taxon-authority><tp:nomenclature-citation-list><tp:nomenclature-citation><tp:taxon-name>
                  <tp:taxon-name-part taxon-name-part-type="genus" reg="Indosasa"/>
                  <tp:taxon-name-part taxon-name-part-type="species" reg="gigantea"/>
                </tp:taxon-name><comment>= <tp:taxon-name><tp:taxon-name-part taxon-name-part-type="genus" reg="Indosasa">Indosasa</tp:taxon-name-part><tp:taxon-name-part taxon-name-part-type="species" reg="gigantea">gigantea</tp:taxon-name-part></tp:taxon-name> (T. H. Wen) T. H. Wen, J. Bamboo Res. 10(1): 22 (1991). syn. nov. ≡ <tp:taxon-name><tp:taxon-name-part taxon-name-part-type="genus" reg="Sinobambusa">Sinobambusa</tp:taxon-name-part><tp:taxon-name-part taxon-name-part-type="species" reg="gigantea">gigantea</tp:taxon-name-part></tp:taxon-name> T. H. Wen, J. Bamboo Res. 2(1): 57, fig. 10 (1983). ≡ <tp:taxon-name><tp:taxon-name-part taxon-name-part-type="genus" reg="Acidosasa">Acidosasa</tp:taxon-name-part><tp:taxon-name-part taxon-name-part-type="species" reg="gigantea">gigantea</tp:taxon-name-part></tp:taxon-name> (T. H. Wen) Q. Z. Xie &amp; W. Y. Zhang, Bull. Bot. Res., Harbin 13(1): 74 (1993). Type: CHINA • Zhejiang: Longquan City, Baoxi Town, Wuling Village, 23 May 1980, <italic>T. H. Wen &amp; D. H. Jin Wen80556</italic> (holotype: <named-content xmlns:xlink="http://www.w3.org/1999/xlink" content-type="dwc:institutional_code" xlink:title="Zhejiang Forestry Institute" xlink:href="http://grbio.org/institution/zhejiang-forestry-institute" xlink:type="simple">ZJFI</named-content>!). </comment></tp:nomenclature-citation><tp:nomenclature-citation><tp:taxon-name>
                  <tp:taxon-name-part taxon-name-part-type="genus" reg="Acidosasa"/>
                  <tp:taxon-name-part taxon-name-part-type="species" reg="chienouensis"/>
                </tp:taxon-name><comment>= <tp:taxon-name><tp:taxon-name-part taxon-name-part-type="genus" reg="Acidosasa">Acidosasa</tp:taxon-name-part><tp:taxon-name-part taxon-name-part-type="species" reg="chienouensis">chienouensis</tp:taxon-name-part></tp:taxon-name> (T. H. Wen) C. S. Chao &amp; T. H. Wen, J. Bamboo Res. 7(1): 31 (1988). ≡ <tp:taxon-name><tp:taxon-name-part taxon-name-part-type="genus" reg="Indosasa">Indosasa</tp:taxon-name-part><tp:taxon-name-part taxon-name-part-type="species" reg="chienouensis">chienouensis</tp:taxon-name-part></tp:taxon-name> T. H. Wen, J. Bamboo Res. 2(1): 67, fig. 19 (1983). Type: CHINA • Fujian: Chien’ou [Jian’ou] County, Wanmulin, 2 June 1981, <italic>X. Q. Hua &amp; P. X. Zhang FJ81607</italic> (holotype: <named-content xmlns:xlink="http://www.w3.org/1999/xlink" content-type="dwc:institutional_code" xlink:title="Zhejiang Forestry Institute" xlink:href="http://grbio.org/institution/zhejiang-forestry-institute" xlink:type="simple">ZJFI</named-content>!). </comment></tp:nomenclature-citation></tp:nomenclature-citation-list></tp:nomenclature><tp:treatment-sec sec-type="material" id="SECID0EEQAG"><title>Type.</title><p>China • Hunan: Jianghua County, Weizhuchong Town, Weizhuchong Village, 10 June 1981, <italic>B. M. Yang 06431</italic> (holotype: <named-content xmlns:xlink="http://www.w3.org/1999/xlink" content-type="dwc:institutional_code" xlink:title="Herbarium of Hunan Normal University" xlink:href="http://grbio.org/institution/hunan-normal-university" xlink:type="simple">HNNU</named-content>; isotypes: <named-content xmlns:xlink="http://www.w3.org/1999/xlink" content-type="dwc:institutional_code" xlink:title="Herbarium of Hunan Normal University" xlink:href="http://grbio.org/institution/hunan-normal-university" xlink:type="simple">HNNU</named-content>!).</p></tp:treatment-sec><tp:treatment-sec sec-type="description" id="SECID0EWQAG"><title>Description.</title><p>Running bamboo. Rhizomes leptomorph. Culms diffuse, erect, 7–17 m tall and 4–10 cm in diameter; internodes terete, 30–70 cm long, green, thickly white powdery when young, glabrous; supra-nodal ridges weakly prominent or flattened; sheath scars prominent, with a ring of dense brown setae when young, glabrescent when old. Mid-culm branch complement with three branches. Culm leaf sheaths initially pale green, turning to gold-yellow, yellow-brown or pale red-brown when old, caducous, triangular, thickly leathery, abaxially sparsely brown setose and white powdery, base densely brown setose, margins densely ciliate; auricles ovate to falcate, 3.5–10 × 2–6 mm; oral setae well-developed, many, scabrid, radiating or curly, 0.5–1 cm long; ligules fragile, arcuate, 2–4 mm tall, abaxially pubescent, apex with deciduous short cilia; blades erect or reflexed, easily deciduous, narrowly triangular to lanceolate, 2–12.5 × 0.7–3 cm, apex acuminate, base broadened or slightly narrowed. Foliage leaves 3 or 4 per ultimate branch; sheaths 4–6.5 cm long, glabrous, longitudinal ribs conspicuous; auricles absent; oral setae usually absent or several at the lowest one or two sheath apex; ligules truncate, 1–2 mm tall, abaxially pubescent; blades lanceolate, papery, 5–15 × 0.8–2 cm, base subrounded or cuneate, abaxially pubescent, adaxially glabrous, both margins serrulate, secondary veins 4–6 pairs, transverse veins conspicuous, margins serrulate. Inflorescence raceme-like, with (1–)2–4 spikelets, axis glabrous, without white powder, basal internodes 6–8 mm long, glabrous; spikelet pedicels 3–12 mm long, glabrous, without white powder, basally subtended by a small membranous bract. Spikelets slightly laterally compressed, (1.5–)5–7.5 cm long, fertile florets 3–12(–15), uppermost one not fully developed; rachilla segments compressed, 5–10 mm long, pubescent, with several longitudinal ridges; glumes 2, first glume narrowly triangular, ca. 8 mm long, apically pubescent or glabrous, 1–3-veined, apex acute; second glume ovate to lanceolate, ca. 11 mm long, indumentum the same as the first glume, 7–9-veined; lemma lanceolate, ca. 13 mm long, abaxially sparsely pubescent at the upper parts, while glabrous at other parts or glabrous wholly, white powdery, 11–15-veined, apex acuminate; palea shorter than or equal to lemma, 9–13 mm long, 2-keeled, keels white ciliate on the upper parts, 4 or 5-veined between keels, 3-veined outside keels each side, apex acute; lodicules 3, 2.5–4 × 1–1.4 mm, ovate, the upper parts membranous, while middle and lower parts fleshy, margins sparsely ciliate; stamens 6, anthers initially yellow, brown when old, 4–5 mm long, filaments ca. 4 mm long; ovary ovate, ca. 1 mm long; style 1, 2–2.5 mm long; stigmas 3, plumose. Caryopsis unknown.</p></tp:treatment-sec><tp:treatment-sec sec-type="distribution" id="SECID0E2QAG"><title>Distribution and habitat.</title><p>Up to now, this species has been known native to north Fujian and widely cultivated in Zhejiang, Guangdong and Hunan. It prefers sunny environments and often grows well on mountain slopes near roadsides, creeks and farmlands.</p></tp:treatment-sec><tp:treatment-sec sec-type="phenology" id="SECID0EARAG"><title>Phenology.</title><p>New shoots March to April. Flowers April to June.</p></tp:treatment-sec><tp:treatment-sec sec-type="Chinese names" id="SECID0EFRAG"><title>Chinese names.</title><p>Chinese name 粉酸竹 [fěn suān zhú]; “橄榄竹” [gǎn lǎn zhú].</p></tp:treatment-sec><tp:treatment-sec sec-type="material" id="SECID0EKRAG"><title>Additional specimens examined.</title><p><bold>China • Fujian</bold>: Chien’ou City, Jiubao Village, Jiangdangping, 1 June 1981, <italic>P. X. Zhang &amp; X. Q. Hua FJ81606</italic> (<named-content xmlns:xlink="http://www.w3.org/1999/xlink" content-type="dwc:institutional_code" xlink:title="Zhejiang Forestry Institute" xlink:href="http://grbio.org/institution/zhejiang-forestry-institute" xlink:type="simple">ZJFI</named-content>); • Chien’ou City, the nursery of Wanmulin, <named-content xmlns:xlink="http://www.w3.org/1999/xlink" content-type="dwc:verbatimCoordinates" xlink:type="simple"><named-content content-type="geo-json" specific-use="{&#34;type&#34;:&#34;Point&#34;,&#34;coordinates&#34;:[118.142500,27.048333]}" id="NCID0E3RAG" xlink:type="simple">27°2'54"N, 118°8'33"E</named-content></named-content>, 2 June 2022, <italic>Z. Y. Niu NZY152</italic> (<named-content xmlns:xlink="http://www.w3.org/1999/xlink" content-type="dwc:institutional_code" xlink:title="Herbarium of South China Botanical Garden" xlink:href="http://grbio.org/institution/south-china-botanical-garden" xlink:type="simple">IBSC</named-content>); • Jiangle County, Longqishan, 24 May 1981, <italic>P. X. Zhang &amp; X. Q. Hua FJ81536</italic> (<named-content xmlns:xlink="http://www.w3.org/1999/xlink" content-type="dwc:institutional_code" xlink:title="Zhejiang Forestry Institute" xlink:href="http://grbio.org/institution/zhejiang-forestry-institute" xlink:type="simple">ZJFI</named-content>). <bold>Guangdong</bold>: • Fengkai County, Heishiding, 12 April 1982, <italic>M. Y. Xiao 31853</italic> (CANT); • Shaoguan City, Zhangshi Town, Luxi Village, <named-content xmlns:xlink="http://www.w3.org/1999/xlink" content-type="dwc:verbatimCoordinates" xlink:type="simple"><named-content content-type="geo-json" specific-use="{&#34;type&#34;:&#34;Point&#34;,&#34;coordinates&#34;:[113.457500,24.481944]}" id="NCID0EWSAG" xlink:type="simple">24°28'55"N, 113°27'27"E</named-content></named-content>, 16 April 2023, <italic>Y. H. Tong, J. B. Ni &amp; D. H. Cui BH225</italic> (<named-content xmlns:xlink="http://www.w3.org/1999/xlink" content-type="dwc:institutional_code" xlink:title="Herbarium of South China Botanical Garden" xlink:href="http://grbio.org/institution/south-china-botanical-garden" xlink:type="simple">IBSC</named-content>); Shixing County, Chebaling, 18 April 2023, <named-content xmlns:xlink="http://www.w3.org/1999/xlink" content-type="dwc:verbatimCoordinates" xlink:type="simple"><named-content content-type="geo-json" specific-use="{&#34;type&#34;:&#34;Point&#34;,&#34;coordinates&#34;:[114.300833,24.767500]}" id="NCID0EFTAG" xlink:type="simple">24°46'3"N, 114°18'3"E</named-content></named-content>, <italic>Y. H. Tong, J. B. Ni &amp; D. H. Cui BH238</italic> (<named-content xmlns:xlink="http://www.w3.org/1999/xlink" content-type="dwc:institutional_code" xlink:title="Herbarium of South China Botanical Garden" xlink:href="http://grbio.org/institution/south-china-botanical-garden" xlink:type="simple">IBSC</named-content>); • Yunan County, Gaoliang Service Area, 13 April 2023, <named-content xmlns:xlink="http://www.w3.org/1999/xlink" content-type="dwc:verbatimCoordinates" xlink:type="simple"><named-content content-type="geo-json" specific-use="{&#34;type&#34;:&#34;Point&#34;,&#34;coordinates&#34;:[111.904444,23.241667]}" id="NCID0EUTAG" xlink:type="simple">23°14'30"N, 111°54'16"E</named-content></named-content>, <italic>Y. H. Tong, J. B. Ni &amp; D. H. Cui BH209</italic> (<named-content xmlns:xlink="http://www.w3.org/1999/xlink" content-type="dwc:institutional_code" xlink:title="Herbarium of South China Botanical Garden" xlink:href="http://grbio.org/institution/south-china-botanical-garden" xlink:type="simple">IBSC</named-content>). <bold>Hunan</bold>: • Jianghua County, Weizhuchong Town, roadside near Xiaoluguikou County Road 085, <named-content xmlns:xlink="http://www.w3.org/1999/xlink" content-type="dwc:verbatimCoordinates" xlink:type="simple"><named-content content-type="geo-json" specific-use="{&#34;type&#34;:&#34;Point&#34;,&#34;coordinates&#34;:[111.810278,24.886111]}" id="NCID0EFUAG" xlink:type="simple">24°53'10"N, 111°48'37"E</named-content></named-content>, 19 May 2019, <italic>Z.Y. Cai CZY56</italic> (<named-content xmlns:xlink="http://www.w3.org/1999/xlink" content-type="dwc:institutional_code" xlink:title="Herbarium of South China Botanical Garden" xlink:href="http://grbio.org/institution/south-china-botanical-garden" xlink:type="simple">IBSC</named-content>). <bold>Zhejiang</bold>: • Longquan City, Baoxi Town, Wuling Village, <named-content xmlns:xlink="http://www.w3.org/1999/xlink" content-type="dwc:verbatimCoordinates" xlink:type="simple"><named-content content-type="geo-json" specific-use="{&#34;type&#34;:&#34;Point&#34;,&#34;coordinates&#34;:[118.774722,28.007500]}" id="NCID0EWUAG" xlink:type="simple">28°0'27"N, 118°46'29"E</named-content></named-content>, 20 June 2022, <italic>Z. Y. Niu NZY177</italic> (<named-content xmlns:xlink="http://www.w3.org/1999/xlink" content-type="dwc:institutional_code" xlink:title="Herbarium of South China Botanical Garden" xlink:href="http://grbio.org/institution/south-china-botanical-garden" xlink:type="simple">IBSC</named-content>).</p></tp:treatment-sec><tp:treatment-sec sec-type="Local usage" id="SECID0ECVAG"><title>Local usage.</title><p>Its culms can be used for construction. Its shoots are edible and tasty. It is very suitable for landscape due to the elegant architecture and appearance.</p></tp:treatment-sec></tp:taxon-treatment>
