# Supplementary material for: ﻿Morphological and molecular evidence suggests that Indosasagigantea and Acidosasaglauca (Poaceae, Bambusoideae, Arundinarieae) are conspecific
Source: PhytoKeys. 2025 Apr 24;255:171–87. doi: 10.3897/phytokeys.255.143020 (PMC12046344; doi:10.3897/phytokeys.255.143020)
Supplement: Supplementary material 1 — 433 single_copy orthologous gene alignments used for the reconstruction of ASTRAL species tree and two supplementary tables [file phytokeys-255-171_article-143020__-s001.zip]

Archive with 4 entries (3 files):
- Supplementary_files/433 single_copy orthologous gene alignments.zip
- Supplementary_files/Table S1. Plastome and nuclear datasets and its corresponding specimen voucher information used in our study.xlsx
- Supplementary_files/Table S2. The basic features of a total of 31 plastomes used in our study.xlsx
- Supplementary_files/
