# Supplementary material for: ﻿Morphological and molecular evidence suggests that Indosasagigantea and Acidosasaglauca (Poaceae, Bambusoideae, Arundinarieae) are conspecific
Source: PhytoKeys. 2025 Apr 24;255:171–87. doi: 10.3897/phytokeys.255.143020 (PMC12046344; doi:10.3897/phytokeys.255.143020)
Supplement: Supplementary material 1 — 433 single_copy orthologous gene alignments used for the reconstruction of ASTRAL species tree and two supplementary tables [file phytokeys-255-171_article-143020__-s001.zip › Supplementary_files/Table S1. Plastome and nuclear datasets and its corresponding specimen voucher information used in our study.xlsx]

## Sheet: Sheet1
Table S1. Genbank accession numbers of plastomes and nuclear genes sample numbers and their corresponding voucher specimen information used in our study.
Number	Taxon	Genbank accession number	Sample number	Voucher specimens (herbarium)
1	Acidosasa glauca B.M.Yang	OP850353	NH071combined	CZY56 (IBSC)
2	Acidosasa glauca B.M.Yang	PQ576951*	NZY152	NZY152 (IBSC）
3	Acidosasa purpurea (Hsueh f. & T.P.Yi) Keng f.	PQ576950*	NZY041combined	NZY041(IBSC）
4	Acidosasa venusta (McClure) Z.P.Wang & G.H.Ye ex Ohrnb. & Goerrings	PP681647	NH090combined	XNH12 (IBSC)
5	Ampelocalamus actinotrichus (Merr. & Chun) S.L.Chen T.H.Wen & G.Y.Sheng	MF066245	/	MPF10003 (KUN)
6	Bambusa vulgaris Nees	PQ576953*	NH323	BO39 (IBSC)
7	Chimonobambusa marmorea (Mitford) Makino	PP681659	NZY212	NZY212 (IBSC)
8	Fargesia spathacea Franch.	JX513417	/	MPF10141 (KUN)
9	Ferrocalamus strictus Hsueh & Keng f.	OP850355	/	NH001 (IBSC)
10	Gaoligongshania megalothyrsa (Hand.-Mazz.) D.Z.Li, Hsueh & N.H.Xia	JX513419	/	MPF10056 (KUN)
11	Gelidocalamus stellatus T.H.Wen	OP850347	/	BH102 (IBSC)
12	Indocalamus sinicus (Hance) Nakai	PQ576947*	NH337	s.n. (IBSC)
13	Indosasa crassiflora McClure	OK558536	NH123combined	BH58 (IBSC)
14	Indosasa gigantea (T.H.Wen) T.H.Wen	PQ576949*	NH421	BH225 (IBSC)
15	Indosasa gigantea (T.H.Wen) T.H.Wen	PQ576952*	NZY177	NZY177 (IBSC)
16	Indosasa glabrata C.D.Chu & C.S.Chao	PQ576946*	LX181	LX181(IBSC)
17	Indosasa sinica C.D.Chu & C.S.Chao	PP681648	NH100combined	TYH2105 (IBSC)
18	Oligostachyum scabriflorum (McClure) Z.P.Wang & G.H.Ye	PP681645	LX186	LX186 (IBSC)
19	Oligostachyum sulcatum Z.P.Wang & G.H.Ye	PP681669	ZXB26combined	ZXB26 (IBSC)
20	Phyllostachys nidularia Munro	PP681660	NZY213	NZY213 (IBSC)
21	Pleioblastus maculatus (McClure) C.D.Chu & C.S.Chao	PP681650	NH301	NZY228 (IBSC)
22	Pleioblastus triangulata (Hsueh f. & T.P.Yi) N.H.Xia, Y.H.Tong & Z.Y.Niu	OK323193	NZY040combined	NZY040 (IBSC)
23	Pleioblastus gramineus (Bean) Nakai	PP681663	NZY217	NZY217 (IBSC)
24	Pseudosasa hindsii (Munro) S.L.Chen & G.Y.Sheng ex T.G.Liang	PQ576948*	NH350	BH220 (IBSC)
25	Pseudosasa japonica (Siebold & Zucc. ex Steud.) Makino ex Nakai	PP681664	NZY218	NZY218 (IBSC)
26	Pseudosasa amabilis (McClure) Keng f.	PP681658	NZY210	NZY210 (IBSC)
27	Sasamorpha hubeiensis C.H.Hu	PP681297	LX150	LX150 (IBSC)
28	Shibataea chinensis Nakai	PP681662	NZY215	NZY215 (IBSC)
29	Sinobambusa tootsik (Makino) Makino ex Nakai	PP681657	NZY209	NZY209 (IBSC)
30	Sinosasa longiligulata (McClure) N.H.Xia, Q.M.Qin & J.B.Ni	OP850351	CZY163combined	CZY163 (IBSC)
31	Yushania basihirsuta (McClure) Z.P.Wang & G.H.Ye	OP850360	NH336combined	XNH144 (IBSC)
Note: asterisks (*) represent the eight newly sequenced plastomes in our study.
