# Supplementary material for: ﻿Morphological and molecular evidence suggests that Indosasagigantea and Acidosasaglauca (Poaceae, Bambusoideae, Arundinarieae) are conspecific
Source: PhytoKeys. 2025 Apr 24;255:171–87. doi: 10.3897/phytokeys.255.143020 (PMC12046344; doi:10.3897/phytokeys.255.143020)
Supplement: Supplementary material 1 — 433 single_copy orthologous gene alignments used for the reconstruction of ASTRAL species tree and two supplementary tables [file phytokeys-255-171_article-143020__-s001.zip › Supplementary_files/Table S2. The basic features of a total of 31 plastomes used in our study.xlsx]

## Sheet: Sheet1
Table S2. The basic features of a total of 31 plastomes used in our study.
Number	Taxon	plastome size (bp)	LSC length (bp)	SSC length (bp)	IR length (bp)	GC content (%)
1	Acidosasa glauca CZY56	139667	83261	12816	21795	38.9
2	Acidosasa glauca NZY152	139667	83261	12816	21795	38.9
3	Acidosasa purpurea	139759	83360	12809	21795	38.9
4	Acidosasa venusta	139677	83266	12809	21801	38.9
5	Ampelocalamus actinotrichus	139774	83276	12856	21821	38.9
6	Bambusa vulgaris	139528	83037	12893	21799	38.9
7	Chimonobambusa marmorea	139582	83177	12811	21797	38.9
8	Fargesia spathacea	139767	83339	12834	21797	38.9
9	Ferrocalamus strictus	139796	83361	12767	21834	38.8
10	Gaoligongshania megalothyrsa	140064	83453	12865	21873	38.9
11	Gelidocalamus stellatus	139582	83177	12811	21797	38.9
12	Indocalamus sinicus	139724	83284	12834	21803	38.9
13	Indosasa crassiflora	139667	83257	12820	21795	38.9
14	Indosasa gigantea BH225	139667	83261	12816	21795	38.9
15	Indosasa gigantea NZY177	139667	83261	12816	21795	38.9
16	Indosasa glabrata	139748	83328	12828	21796	38.9
17	Indosasa sinica	139669	83271	12808	21795	38.9
18	Oligostachyum scabriflorum	139688	83267	12831	21795	38.9
19	Oligostachyum sulcatum	139659	83260	12809	21795	38.9
20	Phyllostachys nidularia	139706	83241	12869	21798	38.9
21	Pleioblastus maculatus	139708	83309	12809	21795	38.9
22	Pleioblastus triangulata	139690	83283	12817	21795	38.9
23	Pleioblastus gramineus	139061	82554	12915	21796	38.9
24	Pseudosasa hindsii	139670	83271	12809	21795	38.9
25	Pseudosasa japonica	139072	82609	12871	21796	38.9
26	Pseudosasa amabilis	139689	83278	12821	21795	38.9
27	Sasamorpha hubeiensis	139698	83251	12873	21787	38.9
28	Shibataea chinensis	139746	83272	12812	21831	38.9
29	Sinobambusa tootsik	139678	83256	12832	21795	38.9
30	Sinosasa longiligulata	139971	83424	12885	21831	38.9
31	Yushania basihirsuta	139589	83189	12816	21792	38.9
